# Supplementary material for: Implementation and Feasibility of a Multidisciplinary Endocrine-Led Outpatient Clinic for Cancer Cachexia and Other Forms of Unintentional Weight Loss: A Real-World Observational Study
Source: Cancers (Basel). 2026 Mar 13;18(6):946. doi: 10.3390/cancers18060946 (PMC13026067; doi:10.3390/cancers18060946)
Supplement: Supplementary file 1 [file cancers-18-00946-s001.zip]

Archive with 1 entries (1 files):
- cancers-4149268-supplementary.pdf
